# Supplementary material for: Bladder Cancer Immunotherapy by BCG Is Associated with a Significantly Reduced Risk of Alzheimer’s Disease and Parkinson’s Disease
Source: Vaccines (Basel). 2021 May 11;9(5):491. doi: 10.3390/vaccines9050491 (PMC8151667; doi:10.3390/vaccines9050491)
Supplement: Supplementary file 1 [file vaccines-09-00491-s001.zip]

Archive with 2 entries (2 files):
- vaccine-code.pdf
- vaccines-1206490 supp.pdf
